# Supplementary material for: Concyclic CH-π arrays for single-axis rotations of a bowl in a tube
Source: Nat Commun. 2018 Sep 17;9:3779. doi: 10.1038/s41467-018-06270-6 (PMC6141547; doi:10.1038/s41467-018-06270-6)
Supplement: Supplementary file 3 — Supplementary Data 1 [file 41467_2018_6270_MOESM3_ESM.txt]

Cartesian coordinates of bowl-in-tube structure 

SCF Done: E(RLC-B+HF-LYP) =  -3839.39196194     A.U. after   14 cycles

------------------------------------------------------------------

 Center     Atomic      Atomic             Coordinates (Angstroms)

 Number     Number       Type             X           Y           Z

------------------------------------------------------------------

      1          6           0       -0.032590    0.572338   -0.149397

      2          6           0        0.541746    1.173795   -1.233933

      3          6           0        0.593395    0.774357    1.094477

      4          6           0        1.583407    2.107184   -1.116001

      5          1           0        0.102113    1.039081   -2.211976

      6          6           0        1.583071    1.692707    1.239373

      7          1           0        0.252438    0.231168    1.967373

      8          6           0        2.037424    2.466794    0.154777

      9          6           0        2.084742    2.800790   -2.267101

     10          1           0        1.988395    1.857100    2.228896

     11          6           0        2.783818    3.688398    0.319076

     12          6           0        2.814691    3.913779   -2.085271

     13          6           0        1.744188    2.321422   -3.641347

     14          6           0        3.082886    4.450374   -0.793408

     15          6           0        3.041230    4.232069    1.609953

     16          1           0        3.150087    4.453421   -2.961399

     17          1           0        1.964854    1.259866   -3.764423

     18          1           0        0.684160    2.461373   -3.864401

     19          1           0        2.309889    2.869468   -4.393189

     20          6           0        3.462627    5.828150   -0.621345

     21          6           0        3.350173    5.526619    1.800707

     22          1           0        2.913206    3.604886    2.482842

     23          6           0        3.460381    6.386284    0.658197

     24          6           0        3.664257    6.707239   -1.702828

     25          6           0        3.498295    6.085037    3.178940

     26          6           0        3.395365    7.783665    0.796181

     27          6           0        3.624961    8.053059   -1.540203

     28          1           0        3.800227    6.314627   -2.701545

     29          1           0        4.404617    6.684302    3.278044

     30          1           0        2.651947    6.723766    3.442779

     31          1           0        3.542823    5.286030    3.917209

     32          6           0        3.362121    8.623919   -0.280407

     33          1           0        3.219811    8.179239    1.787125

     34          1           0        3.742568    8.688810   -2.408989

     35          6           0       -1.390226   -0.015007   -0.254493

     36          6           0       -2.219967   -0.042115    0.830243

     37          6           0       -1.968980   -0.306173   -1.504621

     38          6           0       -3.617415   -0.128270    0.706703

     39          1           0       -1.818834    0.154783    1.814797

     40          6           0       -3.315620   -0.365990   -1.654211

     41          1           0       -1.339524   -0.429741   -2.377094

     42          6           0       -4.187230   -0.158123   -0.567652

     43          6           0       -4.467126   -0.012113    1.855638

     44          1           0       -3.715865   -0.523371   -2.646795

     45          6           0       -5.569959    0.207207   -0.732243

     46          6           0       -5.766104    0.283063    1.672967

     47          6           0       -3.893530   -0.132683    3.229999

     48          6           0       -6.322198    0.519379    0.383528

     49          6           0       -6.122308    0.452970   -2.022543

     50          1           0       -6.385847    0.420559    2.549228

     51          1           0       -4.684522   -0.175144    3.977002

     52          1           0       -3.282469   -1.030236    3.337092

     53          1           0       -3.262736    0.725765    3.472202

     54          6           0       -7.547408    1.259901    0.220326

     55          6           0       -7.240347    1.176302   -2.203439

     56          1           0       -5.591578    0.105006   -2.899124

     57          6           0       -7.921178    1.696252   -1.052447

     58          6           0       -8.306940    1.731687    1.307361

     59          6           0       -7.737268    1.492897   -3.577074

     60          6           0       -8.844019    2.748461   -1.173050

     61          6           0       -9.212893    2.731335    1.160869

     62          1           0       -8.134575    1.337496    2.299725

     63          1           0       -8.801299    1.274325   -3.680794

     64          1           0       -7.596689    2.547940   -3.822418

     65          1           0       -7.201979    0.910984   -4.325740

     66          6           0       -9.415115    3.349845   -0.086495

     67          1           0       -8.985223    3.177426   -2.155281

     68          1           0       -9.739257    3.091837    2.035761

     69          6           0        2.798403    9.989664   -0.153068

     70          6           0        2.191338   10.586158   -1.222551

     71          6           0        2.625134   10.605409    1.100480

     72          6           0        1.269827   11.635557   -1.077701

     73          1           0        2.308242   10.158732   -2.208263

     74          6           0        1.716247   11.599208    1.271374

     75          1           0        3.179770   10.250188    1.960197

     76          6           0        0.926094   12.067857    0.204547

     77          6           0        0.567523   12.163147   -2.211913

     78          1           0        1.568531   11.993756    2.267646

     79          6           0       -0.299560   12.800452    0.397097

     80          6           0       -0.540735   12.893943   -2.004599

     81          6           0        1.033955   11.849507   -3.596924

     82          6           0       -1.068866   13.129046   -0.702362

     83          6           0       -0.840783   13.002491    1.698241

     84          1           0       -1.086632   13.250675   -2.868344

     85          1           0        2.096292   12.064584   -3.722979

     86          1           0        0.884023   10.795811   -3.842364

     87          1           0        0.484849   12.435891   -4.331971

     88          6           0       -2.449199   13.492196   -0.512003

     89          6           0       -2.139142   13.282950    1.903538

     90          1           0       -0.210208   12.844312    2.563276

     91          6           0       -3.002703   13.428667    0.768411

     92          6           0       -3.333350   13.735456   -1.581276

     93          6           0       -2.696254   13.368214    3.287475

     94          6           0       -4.398643   13.352007    0.907919

     95          6           0       -4.679193   13.691084   -1.414742

     96          1           0       -2.944120   13.915920   -2.574350

     97          1           0       -3.299765   14.266561    3.426246

     98          1           0       -3.330923   12.508708    3.514184

     99          1           0       -1.896383   13.384922    4.025985

    100          6           0       -5.244644   13.376216   -0.164388

    101          1           0       -4.789493   13.123776    1.889396

    102          1           0       -5.319493   13.847809   -2.274165

    103          6           0       -6.610411   12.811559   -0.049068

    104          6           0       -7.206740   12.226823   -1.130298

    105          6           0       -7.216725   12.601576    1.203266

    106          6           0       -8.240865   11.284799   -1.000436

    107          1           0       -6.785858   12.373862   -2.115304

    108          6           0       -8.196603   11.676416    1.358220

    109          1           0       -6.861530   13.139560    2.073443

    110          6           0       -8.659538   10.904323    0.275989

    111          6           0       -8.756044   10.593026   -2.146365

    112          1           0       -8.583341   11.500492    2.352833

    113          6           0       -9.371947    9.664500    0.446266

    114          6           0       -9.463049    9.465057   -1.958582

    115          6           0       -8.455748   11.091430   -3.523344

    116          6           0       -9.691466    8.910792   -0.666372

    117          6           0       -9.571346    9.099206    1.737893

    118          1           0       -9.810206    8.929127   -2.832433

    119          1           0       -8.693225   12.151233   -3.628465

    120          1           0       -7.399972   10.968624   -3.774981

    121          1           0       -9.032913   10.544291   -4.267162

    122          6           0      -10.051701    7.526255   -0.499616

    123          6           0       -9.856629    7.798834    1.921656

    124          1           0       -9.415559    9.715380    2.613531

    125          6           0      -10.005248    6.953684    0.772874

    126          6           0      -10.285140    6.658885   -1.584323

    127          6           0       -9.950854    7.221412    3.296803

    128          6           0       -9.946003    5.555739    0.893758

    129          6           0      -10.252145    5.310117   -1.436502

    130          1           0      -10.447895    7.062480   -2.574703

    131          1           0      -10.857971    6.628620    3.425250

    132          1           0       -9.101029    6.570919    3.514651

    133          1           0       -9.957541    8.009881    4.047646

    134          6           0       -9.962647    4.724176   -0.189960

    135          1           0       -9.732335    5.150438    1.872417

    136          1           0      -10.399242    4.684622   -2.308413

    137          6           0       -0.563862    5.308760    1.401773

    138          6           0       -1.926982    4.874876    1.533009

    139          6           0       -2.817665    5.870240    1.789634

    140          6           0       -0.233528    6.630564    1.336058

    141          6           0       -4.192675    5.751647    1.512218

    142          6           0       -2.476322    7.234477    1.721755

    143          6           0       -3.640450    7.958756    1.402199

    144          6           0       -4.701379    7.042393    1.272239

    145          6           0       -3.609623    9.147447    0.742238

    146          6           0       -2.297894    9.713789    0.587386

    147          6           0       -1.169545    9.011848    0.895153

    148          6           0       -1.228592    7.665505    1.394397

    149          1           0        0.217177    4.571267    1.251201

    150          1           0        0.797332    6.896598    1.129630

    151          1           0       -2.192442   10.690478    0.127970

    152          1           0       -0.204545    9.454253    0.669151

    153          6           0       -2.519007    3.620552    1.158007

    154          6           0       -3.851793    3.505644    0.890448

    155          6           0       -4.739883    4.632557    0.967074

    156          1           0       -1.877956    2.762702    0.981736

    157          1           0       -4.227890    2.559671    0.517313

    158          6           0       -6.001778    4.839611    0.311137

    159          6           0       -6.493090    6.090180    0.076321

    160          6           0       -5.778814    7.272155    0.474865

    161          1           0       -6.539249    3.985927   -0.087558

    162          1           0       -7.405802    6.190558   -0.501847

    163          6           0       -4.835302    9.495911    0.076963

    164          1           0       -4.918518   10.461085   -0.411576

    165          6           0       -5.861815    8.606967   -0.051122

    166          1           0       -6.726884    8.891630   -0.640404

------------------------------------------------------------------
