# Supplementary material for: Concyclic CH-π arrays for single-axis rotations of a bowl in a tube
Source: Nat Commun. 2018 Sep 17;9:3779. doi: 10.1038/s41467-018-06270-6 (PMC6141547; doi:10.1038/s41467-018-06270-6)
Supplement: Supplementary file 4 — Supplementary Data 2 [file 41467_2018_6270_MOESM4_ESM.txt]

Cartesian coordinates of convex-concave structure 

SCF Done:  E(RLC-B+HF-LYP) =  -3839.38180126     A.U. after    8 cycles

------------------------------------------------------------------
 Center     Atomic      Atomic             Coordinates (Angstroms)

 Number     Number       Type             X           Y           Z

------------------------------------------------------------------

      1          6           0        0.123458    0.704427   -0.024885

      2          6           0        0.760741    1.301575   -1.075330

      3          6           0        0.720307    0.841856    1.242145

      4          6           0        1.832347    2.191479   -0.897287

      5          1           0        0.350162    1.207474   -2.070860

      6          6           0        1.734529    1.719613    1.445018

      7          1           0        0.333702    0.284230    2.086190

      8          6           0        2.244640    2.509808    0.397700

      9          6           0        2.404942    2.891828   -2.010297

     10          1           0        2.116087    1.841138    2.450011

     11          6           0        3.002740    3.712921    0.621077

     12          6           0        3.158470    3.979354   -1.773568

     13          6           0        2.113799    2.447629   -3.407615

     14          6           0        3.375118    4.486739   -0.460054

     15          6           0        3.192972    4.232472    1.934071

     16          1           0        3.552092    4.524443   -2.621981

     17          1           0        2.304444    1.381378   -3.539299

     18          1           0        1.070309    2.625777   -3.676984

     19          1           0        2.732313    2.988233   -4.122554

     20          6           0        3.757909    5.858530   -0.245071

     21          6           0        3.492189    5.522680    2.161146

     22          1           0        3.019142    3.589682    2.787313

     23          6           0        3.664447    6.399696    1.038992

     24          6           0        4.033469    6.752331   -1.297862

     25          6           0        3.583510    6.059231    3.553420

     26          6           0        3.570148    7.792949    1.188387

     27          6           0        3.963836    8.096029   -1.122502

     28          1           0        4.247218    6.372549   -2.288224

     29          1           0        4.494832    6.640680    3.701417

     30          1           0        2.741377    6.713566    3.790489

     31          1           0        3.580750    5.249394    4.281327

     32          6           0        3.594664    8.644241    0.119648

     33          1           0        3.315432    8.177371    2.166676

     34          1           0        4.128235    8.748348   -1.971422

     35          6           0       -1.258324    0.191166   -0.178666

     36          6           0       -2.111474    0.178091    0.888191

     37          6           0       -1.821716   -0.042852   -1.446607

     38          6           0       -3.506875    0.143044    0.736216

     39          1           0       -1.722336    0.337519    1.883822

     40          6           0       -3.166917   -0.048235   -1.623244

     41          1           0       -1.179815   -0.167982   -2.309894

     42          6           0       -4.052606    0.157596   -0.548661

     43          6           0       -4.376256    0.240263    1.872419

     44          1           0       -3.552584   -0.167163   -2.626890

     45          6           0       -5.428359    0.542098   -0.727811

     46          6           0       -5.669984    0.545746    1.674654

     47          6           0       -3.832170    0.059987    3.252965

     48          6           0       -6.203504    0.815280    0.382011

     49          6           0       -5.951753    0.835293   -2.019297

     50          1           0       -6.306866    0.656713    2.542583

     51          1           0       -4.637586    0.028669    3.985101

     52          1           0       -3.261102   -0.865419    3.343767

     53          1           0       -3.167671    0.880244    3.533531

     54          6           0       -7.437035    1.539554    0.218696

     55          6           0       -7.070741    1.557788   -2.197794

     56          1           0       -5.396488    0.528838   -2.896247

     57          6           0       -7.788147    2.018498   -1.044882

     58          6           0       -8.239941    1.941608    1.303003

     59          6           0       -7.534940    1.928722   -3.569422

     60          6           0       -8.737233    3.048320   -1.147412

     61          6           0       -9.174238    2.916777    1.172180

     62          1           0       -8.086850    1.504367    2.280576

     63          1           0       -8.591179    1.696021   -3.714330

     64          1           0       -7.408420    2.996489   -3.761349

     65          1           0       -6.967431    1.392062   -4.328145

     66          6           0       -9.360912    3.579825   -0.054685

     67          1           0       -8.863849    3.518076   -2.112788

     68          1           0       -9.742948    3.220051    2.042743

     69          6           0        2.970173    9.982817    0.223293

     70          6           0        2.336138   10.518848   -0.860413

     71          6           0        2.746621   10.600363    1.467628

     72          6           0        1.351056   11.512293   -0.740965

     73          1           0        2.477236   10.069520   -1.833417

     74          6           0        1.776260   11.536628    1.614344

     75          1           0        3.317442   10.291255    2.335353

     76          6           0        0.971805   11.942267    0.531651

     77          6           0        0.626438   11.971681   -1.888485

     78          1           0        1.598293   11.942383    2.601161

     79          6           0       -0.279943   12.631744    0.700300

     80          6           0       -0.502246   12.677957   -1.704101

     81          6           0        1.084163   11.605914   -3.263151

     82          6           0       -1.037324   12.942932   -0.412484

     83          6           0       -0.843212   12.830602    1.992283

     84          1           0       -1.062417   12.979269   -2.579431

     85          1           0        2.139022   11.840102   -3.416173

     86          1           0        0.952012   10.537839   -3.451136

     87          1           0        0.509357   12.141625   -4.016964

     88          6           0       -2.409796   13.343017   -0.242940

     89          6           0       -2.140429   13.128577    2.177034

     90          1           0       -0.229572   12.661032    2.867316

     91          6           0       -2.980833   13.308136    1.030276

     92          6           0       -3.266737   13.628311   -1.322557

     93          6           0       -2.717387   13.217343    3.553114

     94          6           0       -4.378917   13.310676    1.152883

     95          6           0       -4.614712   13.660527   -1.172133

     96          1           0       -2.856891   13.782457   -2.311633

     97          1           0       -3.280678   14.140798    3.697831

     98          1           0       -3.398334   12.386901    3.754587

     99          1           0       -1.930784   13.184740    4.305503

    100          6           0       -5.210516   13.385920    0.072321

    101          1           0       -4.792828   13.107226    2.130091

    102          1           0       -5.233499   13.845458   -2.041575

    103          6           0       -6.608485   12.904920    0.178162

    104          6           0       -7.245618   12.382343   -0.911047

    105          6           0       -7.223001   12.704036    1.428968

    106          6           0       -8.321951   11.487164   -0.792995

    107          1           0       -6.822857   12.526827   -1.895253

    108          6           0       -8.242019   11.820306    1.573100

    109          1           0       -6.841460   13.210926    2.306581

    110          6           0       -8.738453   11.087271    0.477633

    111          6           0       -8.877015   10.844639   -1.949084

    112          1           0       -8.633197   11.642880    2.566089

    113          6           0       -9.469410    9.855874    0.625127

    114          6           0       -9.594342    9.719825   -1.781473

    115          6           0       -8.589999   11.380565   -3.314491

    116          6           0       -9.799352    9.128512   -0.501386

    117          6           0       -9.668910    9.265226    1.905989

    118          1           0       -9.967607    9.214801   -2.663203

    119          1           0       -8.793530   12.450470   -3.377896

    120          1           0       -7.542432   11.233108   -3.589518

    121          1           0       -9.199562   10.878210   -4.063981

    122          6           0      -10.136178    7.735169   -0.364489

    123          6           0       -9.939942    7.958332    2.061800

    124          1           0       -9.531340    9.869579    2.793290

    125          6           0      -10.065041    7.134859    0.894020

    126          6           0      -10.356592    6.888173   -1.467321

    127          6           0      -10.047234    7.352035    3.423901

    128          6           0       -9.961094    5.737721    0.981585

    129          6           0      -10.278810    5.538438   -1.352121

    130          1           0      -10.540200    7.311140   -2.446072

    131          1           0      -10.949910    6.747317    3.525283

    132          1           0       -9.196019    6.703194    3.643816

    133          1           0      -10.074501    8.125221    4.190296

    134          6           0       -9.955861    4.934562   -0.123198

    135          1           0       -9.733720    5.312307    1.949044

    136          1           0      -10.413234    4.926847   -2.236032

    137          6           0        0.443617    7.442334   -0.845080

    138          6           0       -0.378593    8.276257   -0.013194

    139          6           0       -1.270410    9.047063   -0.688429

    140          6           0        0.207886    7.301381   -2.180973

    141          6           0       -2.429861    9.574884   -0.091188

    142          6           0       -1.517348    8.898525   -2.066038

    143          6           0       -2.833371    9.329344   -2.319760

    144          6           0       -3.398355    9.742968   -1.098435

    145          6           0       -3.576773    8.857019   -3.355377

    146          6           0       -2.845117    8.054683   -4.297688

    147          6           0       -1.570237    7.636996   -4.051396

    148          6           0       -0.882058    7.974014   -2.834533

    149          1           0        1.223892    6.842121   -0.390628

    150          1           0        0.808594    6.588570   -2.737224

    151          1           0       -3.345963    7.694003   -5.190423

    152          1           0       -1.101613    6.957722   -4.756360

    153          6           0       -0.587357    8.228788    1.407886

    154          6           0       -1.710636    8.741470    1.987433

    155          6           0       -2.751406    9.359018    1.211396

    156          1           0        0.123866    7.693426    2.028578

    157          1           0       -1.858167    8.596393    3.053030

    158          6           0       -4.145729    9.529889    1.518131

    159          6           0       -5.085477    9.688922    0.542702

    160          6           0       -4.733607    9.696296   -0.851173

    161          1           0       -4.478337    9.441786    2.547802

    162          1           0       -6.132391    9.731898    0.825448

    163          6           0       -4.996909    9.000080   -3.184863

    164          1           0       -5.661481    8.694839   -3.987439

    165          6           0       -5.544683    9.393287   -1.998588

    166          1           0       -6.624503    9.382193   -1.894369

------------------------------------------------------------------
